# Supplementary material for: New Derivatives of N-Hydroxybutanamide: Preparation, MMP Inhibition, Cytotoxicity, and Antitumor Activity
Source: Int J Mol Sci. 2023 Nov 15;24(22):16360. doi: 10.3390/ijms242216360 (PMC10671431; doi:10.3390/ijms242216360)
Supplement: Supplementary file 1 [file ijms-24-16360-s001.zip]

Archive with 1 entries (1 files):
- ijms-2647823-supplementary.pdf
